# Supplementary material for: Decarbonization potential of electrifying 50% of U.S. light-duty vehicle sales by 2030
Source: Nat Commun. 2023 Nov 4;14:7077. doi: 10.1038/s41467-023-42893-0 (PMC10625617; doi:10.1038/s41467-023-42893-0)
Supplement: Supplementary file 4 — Source Data [file 41467_2023_42893_MOESM4_ESM.xlsx]

## Sheet: Fig. 1
AK	0.335478
AL	0.324473
AR	0.264197
AZ	0.582946
CA	0.789069
CO	0.656596
CT	0.568443
DC	0.736825
DE	0.529712
FL	0.547291
GA	0.485401
HI	0.713161
IA	0.341664
ID	0.394382
IL	0.491468
IN	0.38682
KS	0.386975
KY	0.318756
LA	0.220463
MA	0.577833
MD	0.583238
ME	0.420614
MI	0.374186
MN	0.480402
MO	0.371162
MS	0.192627
MT	0.349689
NC	0.483244
ND	0.164592
NE	0.335723
NH	0.397224
NJ	0.616139
NM	0.410542
NV	0.653024
NY	0.499568
OH	0.377866
OK	0.296773
OR	0.668392
PA	0.426929
RI	0.472681
SC	0.37446
SD	0.224001
TN	0.414148
TX	0.464416
UT	0.574069
VA	0.563828
VT	0.558302
WA	0.71783
WI	0.380801
WV	0.212716
WY	0.241718

## Sheet: Fig. 2a
	2021	2022	2023	2024	2025	2026	2027	2028	2029	2030	2031	2032	2033	2034	2035
AK	0.02559	0.0406977	0.0641375	0.0996747	0.15171	0.224148	0.318199	0.42985	0.549124	0.663008	0.760664	0.836979	0.892402	0.930546	0.955837
AL	0.01895	0.0302593	0.0479879	0.0752969	0.116249	0.175253	0.255546	0.356715	0.472513	0.591347	0.700385	0.79063	0.859159	0.907872	0.940895
AR	0.01539	0.0246281	0.0391907	0.0618184	0.0962028	0.146721	0.217387	0.309734	0.420245	0.539376	0.654171	0.753436	0.831545	0.888569	0.927963
AZ	0.06206	0.0965649	0.147243	0.218096	0.310624	0.421259	0.540408	0.655111	0.754207	0.832126	0.88898	0.92824	0.95433	0.971228	0.981992
CA	0.15713	0.23145	0.327272	0.440051	0.559379	0.672219	0.768139	0.842564	0.896323	0.933181	0.957557	0.973294	0.983298	0.989595	0.993533
CO	0.095	0.144988	0.21503	0.306768	0.41686	0.535918	0.651017	0.750842	0.829587	0.887184	0.927027	0.953536	0.970719	0.981669	0.988573
CT	0.05547	0.0866494	0.132889	0.198442	0.285679	0.392487	0.51068	0.62769	0.731435	0.814801	0.876653	0.919879	0.948841	0.967701	0.979757
DC	0.09824	0.149651	0.221362	0.314719	0.425911	0.545137	0.659403	0.757722	0.834771	0.890847	0.929499	0.955153	0.971756	0.982326	0.988985
DE	0.04828	0.075742	0.116906	0.176177	0.256761	0.358179	0.474103	0.592887	0.701721	0.791684	0.859929	0.908403	0.941248	0.962798	0.97664
FL	0.04997	0.0783142	0.120693	0.18149	0.263726	0.366539	0.483132	0.60159	0.709239	0.797588	0.864231	0.91137	0.943218	0.964073	0.977451
GA	0.03971	0.0626181	0.097401	0.148445	0.219728	0.312672	0.423588	0.542779	0.657265	0.755973	0.833456	0.889919	0.928873	0.954744	0.971493
HI	0.11612	0.175072	0.255307	0.356426	0.4722	0.591043	0.700121	0.790422	0.859007	0.907766	0.940825	0.962524	0.976465	0.985299	0.990848
IA	0.02251	0.0358663	0.0566878	0.0884876	0.135562	0.202127	0.290397	0.397987	0.516427	0.633051	0.735931	0.818248	0.879119	0.921558	0.949946
ID	0.03012	0.047771	0.0749662	0.115761	0.174567	0.254642	0.355623	0.471327	0.590197	0.699386	0.789841	0.858582	0.907473	0.94063	0.962397
IL	0.04059	0.0639719	0.0994271	0.151355	0.223668	0.317601	0.429173	0.54844	0.66239	0.760161	0.836601	0.892136	0.930367	0.95572	0.972119
IN	0.0267	0.0424345	0.0668049	0.103656	0.157407	0.231822	0.327733	0.440567	0.559894	0.672679	0.768511	0.842841	0.896517	0.933312	0.957642
KS	0.02689	0.0427315	0.0672605	0.104335	0.158376	0.233122	0.32934	0.442363	0.561689	0.674282	0.769805	0.843804	0.897191	0.933764	0.957936
KY	0.01878	0.029991	0.04757	0.0746599	0.115309	0.17393	0.253803	0.35461	0.470225	0.589126	0.698454	0.789106	0.858044	0.9071	0.940382
LA	0.01123	0.0180167	0.0287853	0.045691	0.0717914	0.111066	0.167939	0.24588	0.344995	0.459709	0.578856	0.689477	0.781985	0.852817	0.903476
MA	0.05995	0.0933986	0.142677	0.211879	0.302791	0.412305	0.531247	0.646741	0.747314	0.826917	0.885292	0.925747	0.952697	0.97018	0.981329
MD	0.05841	0.0910826	0.139327	0.207297	0.296984	0.405619	0.524353	0.640396	0.742055	0.822922	0.882453	0.923823	0.951435	0.96937	0.980815
ME	0.03253	0.0515182	0.0806661	0.124147	0.186314	0.270015	0.374034	0.491162	0.609269	0.715823	0.802728	0.867958	0.913932	0.944915	0.96517
MI	0.02665	0.0423563	0.0666849	0.103478	0.157152	0.231479	0.327309	0.440092	0.55942	0.672255	0.768168	0.842586	0.896339	0.933192	0.957563
MN	0.0422	0.0664451	0.10312	0.156641	0.230793	0.326459	0.439141	0.558468	0.671404	0.76748	0.842073	0.895979	0.932951	0.957406	0.973198
MO	0.02468	0.0392721	0.0619438	0.0963908	0.146992	0.217755	0.310196	0.420772	0.539912	0.65466	0.753837	0.831847	0.888783	0.928107	0.954242
MS	0.00863	0.0138674	0.0222122	0.0353981	0.0559636	0.0873948	0.133974	0.199939	0.287597	0.394727	0.513024	0.629881	0.733274	0.816213	0.877664
MT	0.02564	0.040776	0.0642578	0.0998546	0.151968	0.224497	0.318634	0.430341	0.54962	0.663455	0.761028	0.837252	0.892594	0.930675	0.955922
NC	0.03959	0.0624333	0.0971243	0.148047	0.219188	0.311995	0.422819	0.541997	0.656555	0.755391	0.833018	0.88961	0.928665	0.954608	0.971406
ND	0.00837	0.0134518	0.0215519	0.0343596	0.0543558	0.0849652	0.130434	0.195049	0.281318	0.38738	0.505314	0.622659	0.727197	0.811539	0.874312
NE	0.02095	0.0334123	0.0528874	0.0827422	0.127187	0.190546	0.275504	0.380535	0.498079	0.615836	0.721418	0.807073	0.871098	0.916084	0.946338
NH	0.0282	0.0447777	0.070395	0.108996	0.165005	0.241981	0.340233	0.454461	0.573693	0.684932	0.778358	0.850143	0.901616	0.936726	0.959864
NJ	0.0684	0.106031	0.160793	0.236359	0.333333	0.446813	0.566121	0.678227	0.772983	0.846164	0.898842	0.93487	0.958656	0.973997	0.983742
NM	0.03052	0.0483937	0.0759152	0.117161	0.176536	0.257233	0.358747	0.474719	0.593483	0.702238	0.792091	0.860226	0.908609	0.941385	0.962887
NV	0.08427	0.12942	0.193644	0.279507	0.385252	0.50307	0.620548	0.725413	0.810162	0.873323	0.917606	0.947342	0.966736	0.979144	0.986986
NY	0.04346	0.0683773	0.105998	0.160745	0.236295	0.333254	0.446725	0.566033	0.678149	0.77292	0.846118	0.898809	0.934848	0.958642	0.973988
OH	0.024	0.0382058	0.0603006	0.0939252	0.143438	0.212917	0.304103	0.413809	0.532791	0.648157	0.748484	0.827803	0.885921	0.926173	0.952976
OK	0.0177	0.0282848	0.0449101	0.0705976	0.109296	0.165432	0.242548	0.340927	0.455228	0.574449	0.685598	0.778891	0.850536	0.90189	0.936909
OR	0.09529	0.145406	0.215599	0.307485	0.417679	0.536755	0.651782	0.751472	0.830063	0.887521	0.927255	0.953685	0.970814	0.98173	0.988611
PA	0.03069	0.0486582	0.0763181	0.117755	0.17737	0.258329	0.360066	0.476148	0.594865	0.703435	0.793033	0.860914	0.909083	0.9417	0.963091
RI	0.03503	0.055394	0.0865346	0.132722	0.198211	0.285383	0.392141	0.510317	0.627351	0.73115	0.814582	0.876496	0.919772	0.94877	0.967656
SC	0.02392	0.0380803	0.060107	0.0936345	0.143018	0.212344	0.303379	0.412979	0.53194	0.647377	0.74784	0.827315	0.885575	0.925938	0.952822
SD	0.01243	0.0199272	0.0318009	0.0503857	0.0789461	0.121622	0.182789	0.265423	0.368566	0.48531	0.603679	0.711034	0.798992	0.865251	0.912072
TN	0.03037	0.0481602	0.0755595	0.116637	0.175798	0.256263	0.357579	0.473452	0.592257	0.701175	0.791253	0.859614	0.908186	0.941104	0.962705
TX	0.03894	0.0614323	0.0956237	0.145887	0.216254	0.308309	0.418619	0.537716	0.652659	0.752193	0.830607	0.887906	0.927515	0.953855	0.970924
UT	0.06075	0.0946	0.144411	0.214244	0.305778	0.415727	0.534758	0.649957	0.749969	0.828927	0.886717	0.926711	0.953329	0.970586	0.981585
VA	0.0559	0.0872987	0.133834	0.199746	0.287351	0.394439	0.512723	0.629599	0.733039	0.816032	0.877534	0.92048	0.949236	0.967956	0.979918
VT	0.0596	0.0928726	0.141917	0.210841	0.301478	0.410797	0.529695	0.645317	0.746137	0.826024	0.884658	0.925318	0.952415	0.97	0.981214
WA	0.11673	0.17593	0.256436	0.357787	0.473678	0.592476	0.701365	0.791402	0.859723	0.908261	0.941154	0.962737	0.976601	0.985385	0.990902
WI	0.02621	0.0416681	0.0656285	0.101902	0.1549	0.228451	0.323555	0.435883	0.555201	0.668476	0.765109	0.840304	0.894739	0.932118	0.956863
WV	0.01121	0.0179848	0.0287349	0.0456124	0.0716713	0.110888	0.167688	0.245546	0.344588	0.459261	0.578417	0.689091	0.781677	0.85259	0.903319
WY	0.01536	0.0245805	0.0391161	0.0617036	0.0960306	0.146473	0.217051	0.309311	0.419763	0.538883	0.653723	0.753067	0.831267	0.888373	0.92783

## Sheet: Fig. 2b
	2021	2022	2023	2024	2025	2026	2027	2028	2029	2030	2031	2032	2033	2034	2035
AK	0.00514	0.00827708	0.0133032	0.0213157	0.033988	0.05378	0.0840941	0.129163	0.193288	0.279047	0.384712	0.5025	0.620011	0.724958	0.809811
AL	0.0038	0.00612428	0.00985613	0.0158258	0.0253187	0.0402729	0.0634842	0.0986976	0.150308	0.222252	0.315832	0.427172	0.546415	0.66056	0.758667
AR	0.00309	0.00498217	0.0080237	0.012898	0.0206716	0.0329738	0.0522071	0.0817111	0.125678	0.188447	0.272785	0.377319	0.494664	0.612599	0.718664
AZ	0.01247	0.0199909	0.0319012	0.0505416	0.079183	0.12197	0.183276	0.266058	0.369324	0.486123	0.604457	0.711702	0.799514	0.86563	0.912332
CA	0.03157	0.0500269	0.0784006	0.12082	0.181668	0.263959	0.366817	0.483431	0.601877	0.709486	0.797781	0.864371	0.911467	0.943282	0.964114
CO	0.01908	0.0304645	0.0483073	0.0757836	0.116967	0.176263	0.256874	0.358315	0.474251	0.59303	0.701846	0.791781	0.86	0.908453	0.941281
CT	0.01114	0.0178732	0.0285587	0.0453374	0.071251	0.110265	0.166805	0.244375	0.343159	0.457688	0.576871	0.687732	0.780594	0.851792	0.902764
DC	0.01974	0.0315057	0.0499268	0.0782486	0.120597	0.181355	0.26355	0.366328	0.482904	0.601372	0.709051	0.797441	0.864124	0.911296	0.943169
DE	0.0097	0.0155766	0.0249238	0.0396542	0.0625322	0.0972724	0.14826	0.219477	0.312358	0.423231	0.542415	0.656935	0.755702	0.833253	0.889776
FL	0.01004	0.0161192	0.0257835	0.0410007	0.0646032	0.100371	0.152708	0.225496	0.31988	0.431746	0.551038	0.664733	0.762069	0.838031	0.893142
GA	0.00798	0.0128281	0.0205604	0.0327987	0.0519353	0.0812989	0.125074	0.187606	0.271694	0.376027	0.493287	0.611291	0.717549	0.804071	0.86893
HI	0.02333	0.0371543	0.0586781	0.0914861	0.139911	0.208097	0.298001	0.406792	0.525566	0.641516	0.742985	0.82363	0.882957	0.924165	0.951659
IA	0.00452	0.00728145	0.0117101	0.0187814	0.0299932	0.0475735	0.0746652	0.115317	0.173941	0.253817	0.354627	0.470244	0.589144	0.69847	0.789119
ID	0.00605	0.00973704	0.0156357	0.0250175	0.039801	0.0627582	0.0976109	0.148747	0.220137	0.313185	0.42417	0.54337	0.657802	0.756412	0.833787
IL	0.00816	0.013116	0.0210181	0.0335196	0.0530538	0.0829943	0.127556	0.191058	0.276167	0.381317	0.498909	0.616621	0.722085	0.807589	0.87147
IN	0.00536	0.00863019	0.0138677	0.0222126	0.0353988	0.0559648	0.0873966	0.133976	0.199942	0.287602	0.394732	0.51303	0.629886	0.733279	0.816216
KS	0.0054	0.00869438	0.0139703	0.0223756	0.035655	0.056361	0.0879946	0.134846	0.201141	0.289136	0.396519	0.514897	0.631627	0.734738	0.817334
KY	0.00377	0.00607604	0.00977879	0.0157024	0.0251231	0.0399665	0.0630128	0.0979921	0.149295	0.22088	0.314115	0.425226	0.544442	0.658774	0.757208
LA	0.00225	0.00362967	0.00585037	0.00941691	0.0151246	0.0242073	0.0385309	0.0608019	0.0946779	0.144524	0.214397	0.305971	0.415948	0.534984	0.650164
MA	0.01204	0.0193066	0.0308221	0.0488637	0.076631	0.118216	0.178018	0.259179	0.361088	0.477253	0.595932	0.704358	0.793759	0.861443	0.909449
MD	0.01173	0.0188131	0.0300432	0.0476513	0.0747839	0.115492	0.174188	0.254142	0.35502	0.470671	0.58956	0.698832	0.789404	0.858262	0.907251
ME	0.00653	0.0105065	0.0168633	0.0269616	0.0428434	0.0674321	0.104591	0.15874	0.233611	0.329944	0.443037	0.562361	0.674881	0.770289	0.844163
MI	0.00535	0.00861414	0.0138421	0.0221719	0.0353348	0.0558657	0.0872469	0.133759	0.199642	0.287217	0.394283	0.512561	0.629448	0.732911	0.815934
MN	0.00848	0.0136276	0.0218313	0.0347992	0.0550366	0.0859946	0.131935	0.197125	0.283988	0.390509	0.508605	0.625748	0.729801	0.813545	0.875752
MO	0.00495	0.00797205	0.0128153	0.0205402	0.0327668	0.0518858	0.0812238	0.124964	0.187453	0.271495	0.375791	0.493036	0.611052	0.717346	0.803912
MS	0.00173	0.00279171	0.00450204	0.0072526	0.0116639	0.0187079	0.0298771	0.0473926	0.0743894	0.114909	0.173367	0.253061	0.353713	0.469248	0.588176
MT	0.00515	0.00829313	0.0133289	0.0213565	0.0340522	0.0538795	0.0842447	0.129383	0.193593	0.279441	0.385174	0.502988	0.620471	0.725347	0.810112
NC	0.00795	0.0127801	0.0204841	0.0326784	0.0517487	0.0810158	0.124659	0.187029	0.270944	0.375136	0.492338	0.610389	0.716779	0.803472	0.868497
ND	0.00168	0.0027111	0.00437228	0.00704411	0.0113301	0.0181761	0.0290372	0.0460838	0.0723917	0.111955	0.169197	0.247548	0.347026	0.461938	0.581042
NE	0.00421	0.00678334	0.0109124	0.0175105	0.0279853	0.0444425	0.0698821	0.108234	0.163925	0.240541	0.33847	0.452512	0.571768	0.683232	0.776998
NH	0.00566	0.00911154	0.0146369	0.0234337	0.037317	0.0589293	0.0918641	0.140458	0.208846	0.298951	0.407888	0.526698	0.642559	0.743851	0.824289
NJ	0.01374	0.0220098	0.0350799	0.0554712	0.0866511	0.132891	0.198446	0.285683	0.392493	0.510685	0.627696	0.73144	0.814804	0.876655	0.919881
NM	0.00613	0.00986531	0.0158405	0.0253419	0.0403092	0.0635401	0.0987812	0.150428	0.222415	0.316035	0.427402	0.546648	0.660771	0.758839	0.83561
NV	0.01693	0.0270671	0.0430083	0.0676849	0.104967	0.159277	0.23433	0.330832	0.444028	0.563349	0.675761	0.770998	0.84469	0.897812	0.93418
NY	0.00873	0.0140273	0.022466	0.0357971	0.0565808	0.0883262	0.135328	0.201804	0.289984	0.397507	0.515927	0.632586	0.735541	0.81795	0.878906
OH	0.00482	0.0077633	0.0124814	0.0200089	0.0319297	0.0505858	0.0792502	0.122069	0.183414	0.266238	0.369538	0.486353	0.604677	0.711892	0.799662
OK	0.00355	0.00572224	0.00921139	0.0147964	0.0236867	0.0377142	0.0595423	0.0927858	0.141791	0.21067	0.301261	0.410547	0.529439	0.645081	0.745941
OR	0.01914	0.0305592	0.0484547	0.0760081	0.117298	0.176728	0.257486	0.359052	0.475049	0.593803	0.702515	0.792309	0.860385	0.908719	0.941458
PA	0.00616	0.00991341	0.0159172	0.0254636	0.0404997	0.063833	0.0992194	0.151057	0.223265	0.317098	0.428604	0.547865	0.661871	0.759737	0.836284
RI	0.00704	0.0113235	0.0181656	0.0290207	0.046058	0.0723522	0.111897	0.169115	0.247439	0.346893	0.461792	0.580899	0.691269	0.783411	0.853866
SC	0.0048	0.00773118	0.01243	0.0199272	0.0318008	0.0503856	0.0789459	0.121622	0.182789	0.265423	0.368566	0.485309	0.603678	0.711034	0.798992
SD	0.00249	0.00401624	0.00647192	0.0104134	0.0167149	0.0267267	0.0424761	0.0668688	0.103752	0.157543	0.232005	0.327959	0.44082	0.560147	0.672905
TN	0.0061	0.00981721	0.0157637	0.0252203	0.0401187	0.063247	0.0983427	0.149799	0.221562	0.314969	0.426194	0.545424	0.659664	0.757935	0.834931
TX	0.00782	0.0125721	0.0201533	0.0321572	0.0509393	0.0797871	0.122857	0.184515	0.267674	0.371249	0.488185	0.606429	0.713393	0.800834	0.866587
UT	0.0122	0.0195613	0.0312238	0.0494886	0.077582	0.119616	0.179981	0.261753	0.364176	0.480588	0.599146	0.707134	0.795938	0.863031	0.910543
VA	0.01123	0.0180167	0.0287853	0.045691	0.0717914	0.111066	0.167939	0.24588	0.344995	0.459709	0.578856	0.689477	0.781985	0.852817	0.903476
VT	0.01197	0.0191952	0.0306463	0.0485902	0.0762145	0.117602	0.177156	0.258047	0.359727	0.475781	0.59451	0.703128	0.792791	0.860737	0.908962
WA	0.02345	0.0373427	0.058969	0.0919237	0.140545	0.208964	0.299101	0.408061	0.526876	0.642723	0.743987	0.824392	0.883499	0.924532	0.9519
WI	0.00526	0.00846969	0.0136112	0.0218051	0.034758	0.0549729	0.0858982	0.131795	0.196931	0.283738	0.390218	0.508299	0.625461	0.729559	0.813359
WV	0.00225	0.00362967	0.00585037	0.00941691	0.0151246	0.0242073	0.0385309	0.0608019	0.0946779	0.144524	0.214397	0.305971	0.415948	0.534984	0.650164
WY	0.00308	0.00496608	0.00799787	0.0128566	0.0206058	0.0328702	0.0520464	0.0814674	0.125321	0.18795	0.272141	0.376556	0.493851	0.611827	0.718006

## Sheet: Fig. 2c
	2022	2023	2024	2025	2026	2027	2028	2029	2030	2031	2032	2033	2034	2035
AK	438.111	404.693	371.275	371.912	372.55	375.884	379.219	365.91	352.6	347.899	343.197	337.248	331.299	329.344		Values in kg CO2e/MWh
AL	466.9	460.8	454.7	456.4	458.1	461	463.9	441.6	419.3	413.65	408	404.7	401.4	399.2
AR	570.5	526.55	482.6	449.3	416	426.1	436.2	426.55	416.9	411.4	405.9	377	348.1	343.25
AZ	389.5	375.1	360.7	350.15	339.6	330.6	321.6	296.5	271.4	226.95	182.5	182	181.5	179.85
CA	231.4	243.5	255.6	239.65	223.7	212.8	201.9	188.7	175.5	171.95	168.4	161.55	154.7	148.8
CO	569.3	518.3	467.3	461.5	455.7	440.8	425.9	395.8	365.7	370.6	375.5	359.45	343.4	334.3
CT	263.5	261.2	258.9	253.5	248.1	243.5	238.9	218.25	197.6	188	178.4	170.5	162.6	162.4
DC	376.6	350.65	324.7	317.3	309.9	304.6	299.3	293.25	287.2	281.25	275.3	268.8	262.3	261.2
DE	425.9	402.9	379.9	342.35	304.8	293.55	282.3	277.9	273.5	267.55	261.6	254.85	248.1	242.55
FL	511.7	489.9	468.1	468.9	469.7	476.35	483	442.15	401.3	394.75	388.2	382.15	376.1	377
GA	466	424.45	382.9	386.2	389.5	414.05	438.6	430.1	421.6	413.7	405.8	402.1	398.4	399.1
HI	692.436	664.163	635.891	605.295	574.699	548.479	522.259	495.165	468.072	445.204	422.337	396.238	370.14	346.975
IA	498.7	488.85	479	435.95	392.9	362.2	331.5	332.6	333.7	333.05	332.4	321.9	311.4	297.6
ID	345.9	251.8	157.7	170.6	183.5	179	174.5	156.65	138.8	141.6	144.4	148.45	152.5	159.7
IL	412	380.45	348.9	331.65	314.4	296.35	278.3	273.95	269.6	264.8	260	251.1	242.2	234.05
IN	798.2	715.35	632.5	614.8	597.1	568.55	540	528.1	516.2	508.3	500.4	498.75	497.1	490.3
KS	513.6	493.2	472.8	456.6	440.4	448.5	456.6	413.5	370.4	377.95	385.5	326.55	267.6	271.05
KY	994.6	932.95	871.3	861.9	852.5	853.7	854.9	838.75	822.6	812.65	802.7	798.95	795.2	787.05
LA	522.6	501.65	480.7	474.4	468.1	457.35	446.6	438.15	429.7	424.45	419.2	411.2	403.2	400.65
MA	169.6	170.35	171.1	160.25	149.4	148.3	147.2	117.1	87	81.05	75.1	72.45	69.8	67.95
MD	376.6	350.65	324.7	317.3	309.9	304.6	299.3	293.25	287.2	281.25	275.3	268.8	262.3	261.2
ME	60.8	61.5	62.2	60.1	58	60.25	62.5	53.9	45.3	43.5	41.7	39.8	37.9	38
MI	650.1	630.5	610.9	608.65	606.4	600.05	593.7	550.95	508.2	504.15	500.1	494.75	489.4	486.6
MN	366.7	361.9	357.1	323.8	290.5	276.75	263	253.75	244.5	246.15	247.8	195.85	143.9	140.85
MO	767.4	751.35	735.3	716.55	697.8	682.35	666.9	657.1	647.3	644.75	642.2	615.15	588.1	578.2
MS	541.2	502.55	463.9	464.7	465.5	467.25	469	445.6	422.2	413.95	405.7	387.1	368.5	361.7
MT	323.4	193.5	63.6	69.7	75.8	93.15	110.5	108.3	106.1	106.6	107.1	106.2	105.3	105.05
NC	464.4	440.45	416.5	404.55	392.6	401	409.4	401.9	394.4	389.6	384.8	368.85	352.9	350.25
ND	335	308.9	282.8	266	249.2	249.8	250.4	245.1	239.8	241.15	242.5	238.9	235.3	228.8
NE	394.7	343.15	291.6	256.85	222.1	224.45	226.8	214.5	202.2	204.85	207.5	203.4	199.3	189.5
NH	96.1	72.45	48.8	49.15	49.5	48.8	48.1	42.4	36.7	36	35.3	35.3	35.3	34.9
NJ	253.2	253.25	253.3	252.9	252.5	235.45	218.4	214.95	211.5	208.1	204.7	197.9	191.1	183.35
NM	513.1	492.15	471.2	426.7	382.2	364.6	347	332	317	208.75	100.5	96.75	93	91.9
NV	337.3	291.75	246.2	247.25	248.3	251.6	254.9	250	245.1	258.65	272.2	276	279.8	277.75
NY	192.1	180.55	169	163.05	157.1	142.8	128.5	112.7	96.9	90	83.1	79.25	75.4	74.4
OH	649.4	629.45	609.5	586.45	563.4	557.8	552.2	516.6	481	475.05	469.1	465.7	462.3	460.15
OK	348.4	328.25	308.1	233.25	158.4	169.15	179.9	169.15	158.4	161.25	164.1	146.7	129.3	133.5
OR	119.6	123.95	128.3	117.1	105.9	98.65	91.4	87.1	82.8	83.9	85	85.9	86.8	87.6
PA	435.8	395.05	354.3	357.25	360.2	357.8	355.4	349.9	344.4	336.25	328.1	323.65	319.2	323.15
RI	340.4	301	261.6	233.35	205.1	202.75	200.4	186.4	172.4	169	165.6	162.55	159.5	158.4
SC	413.2	383.3	353.4	352.3	351.2	366.05	380.9	357.55	334.2	325.25	316.3	305.8	295.3	293.75
SD	307.3	282.65	258	235.05	212.1	212.5	212.9	213.75	214.6	216.7	218.8	211.1	203.4	196.65
TN	555.5	513.55	471.6	473.35	475.1	482.05	489	428.05	367.1	362	356.9	347.75	338.6	336.75
TX	452.5	431.85	411.2	392	372.8	373.1	373.4	361.2	349	340.35	331.7	322.05	312.4	290.55
UT	847.1	681.9	516.7	549.55	582.4	577.5	572.6	539.5	506.4	509.3	512.2	510.35	508.5	505.5
VA	417.9	382.15	346.4	321.7	297	296.15	295.3	291.2	287.1	286.05	285	280.7	276.4	276.45
VT	1.9	1.4	0.9	0.9	0.9	0.9	0.9	0.9	0.9	0.9	0.9	0.65	0.4	0.4
WA	70.9	68.75	66.6	50.4	34.2	33	31.8	30.85	29.9	31.5	33.1	34.65	36.2	37.6
WI	608	595.45	582.9	551.25	519.6	516.65	513.7	512.35	511	504.1	497.2	473.5	449.8	436.25
WV	755.1	673.7	592.3	572.65	553	574.05	595.1	590.3	585.5	567.4	549.3	534.95	520.6	506.35
WY	840	647.15	454.3	483.25	512.2	515.95	519.7	510.65	501.6	512.25	522.9	527.2	531.5	529.65
National	454.611	428.296	401.981	389.609	377.238	374.495	371.751	355.232	338.713	332.443	326.174	317.174	308.175	302.99

## Sheet: Fig. 2d
	2022	2023	2024	2025	2026	2027	2028	2029	2030	2031	2032	2033	2034	2035
AK	438.111	402.194	366.276	353.392	340.508	317.753	294.999	255.665	216.33	172.871	129.411	96.8381	64.2649	50.7704		Values in kg CO2e/MWh
AL	467	459.9	452.8	447	441.2	424.45	407.7	339.35	271	215.75	160.5	125.25	90	70.95
AR	570.2	522.05	473.9	399.5	325.1	279.8	234.5	200	165.5	134.05	102.6	72.25	41.9	33.65
AZ	388.9	374.3	359.7	338.75	317.8	277.05	236.3	221.7	207.1	161.25	115.4	91.3	67.2	60.05
CA	231.3	243.25	255.2	235.35	215.5	198.3	181.1	173.45	165.8	148.65	131.5	104.1	76.7	64.9
CO	568.3	512.1	455.9	392.45	329	271.5	214	189.1	164.2	116.45	68.7	48.65	28.6	21.95
CT	263.5	261.6	259.7	254.05	248.4	243.85	239.3	219.75	200.2	184.65	169.1	141.05	113	88.35
DC	376.5	350.15	323.8	313.35	302.9	289.3	275.7	263.85	252	228.65	205.3	168.2	131.1	103.85
DE	425.2	402.75	380.3	339.85	299.4	281.45	263.5	250.8	238.1	230.55	223	168.85	114.7	86.7
FL	511.7	478.3	444.9	441.5	438.1	432.55	427	386.75	346.5	299.15	251.8	207.15	162.5	118.5
GA	466.2	422.05	377.9	369.5	361.1	352.35	343.6	300.5	257.4	213.65	169.9	129.7	89.5	73.5
HI	692.436	657.131	621.826	582.126	542.426	506.052	469.679	437.627	405.575	370.479	335.383	293.7	252.016	216.422
IA	498.8	486.15	473.5	388.75	304	226.9	149.8	138.3	126.8	83.6	40.4	25.35	10.3	7.95
ID	346.3	246.85	147.4	148.55	149.7	133.6	117.5	98	78.5	55.95	33.4	26.5	19.6	17.55
IL	412.2	378.55	344.9	320.35	295.8	239.15	182.5	163.8	145.1	120.95	96.8	74.6	52.4	44.85
IN	798	713.6	629.2	573.2	517.2	433.1	349	288.45	227.9	195.35	162.8	122.15	81.5	70.15
KS	513	490.25	467.5	376.05	284.6	260.25	235.9	193.65	151.4	88.9	26.4	17.9	9.4	7.05
KY	994.4	930.45	866.5	833.85	801.2	747.65	694.1	632.4	570.7	414.7	258.7	190.2	121.7	96.35
LA	522.6	500.9	479.2	461.55	443.9	414.2	384.5	357.9	331.3	303.95	276.6	210.25	143.9	110.25
MA	169.8	170.65	171.5	160.25	149	148.55	148.1	118.85	89.6	81.85	74.1	53	31.9	24.55
MD	376.5	350.15	323.8	313.35	302.9	289.3	275.7	263.85	252	228.65	205.3	168.2	131.1	103.85
ME	60.4	61.7	63	61.35	59.7	61.95	64.2	56.1	48	47.6	47.2	38.2	29.2	23.45
MI	650.2	630.2	610.2	599.15	588.1	558.15	528.2	435.85	343.5	246.25	149	112.15	75.3	62.75
MN	366.6	360.6	354.6	290.9	227.2	182.9	138.6	117.9	97.2	68.6	40	26.45	12.9	10
MO	767.4	748.95	730.5	678.45	626.4	501.3	376.2	331.5	286.8	181.6	76.4	45.75	15.1	11.05
MS	541.1	498.75	456.4	432.1	407.8	379.5	351.2	296.75	242.3	214.05	185.8	140.7	95.6	74.85
MT	323.6	192.15	60.7	55.65	50.6	44.5	38.4	33.65	28.9	15.35	1.8	1.3	0.8	-2.4
NC	464.1	438.15	412.2	393.45	374.7	361.85	349	314.3	279.6	225.15	170.7	123.95	77.2	59.1
ND	335.1	304.35	273.6	199.9	126.2	93.75	61.3	53.05	44.8	24.4	4	2.7	1.4	0.8
NE	394.3	339.15	284	226.8	169.6	157.55	145.5	124.95	104.4	65.1	25.8	15.6	5.4	3.8
NH	96.1	72.6	49.1	49.3	49.5	49.4	49.3	44.2	39.1	39.1	39.1	29.95	20.8	15.9
NJ	253.2	253.75	254.3	255.6	256.9	241.15	225.4	219.25	213.1	193.85	174.6	141.75	108.9	86.1
NM	511.9	485.8	459.7	378.75	297.8	253.9	210	181.2	152.4	106.05	59.7	44.6	29.5	22.35
NV	337.8	290.8	243.8	243.8	243.8	229.1	214.4	206.6	198.8	181.25	163.7	129.75	95.8	88.7
NY	192.1	180.7	169.3	163.3	157.3	142.15	127	112.65	98.3	90.4	82.5	65.9	49.3	38.65
OH	649.3	628.25	607.2	566.3	525.4	488.7	452	414.7	377.4	333.7	290	230.3	170.6	137.65
OK	348.5	317.4	286.3	199.65	113	106.5	100	89.7	79.4	71.15	62.9	43.7	24.5	19.05
OR	119.3	122.9	126.5	111.15	95.8	87.2	78.6	75.45	72.3	70.65	69	54.05	39.1	32.15
PA	435.8	394.35	352.9	351.1	349.3	333.6	317.9	308.7	299.5	276.8	254.1	215.9	177.7	135.75
RI	340.7	301.5	262.3	233.35	204.4	201.6	198.8	186.4	174	160.35	146.7	121.5	96.3	76.8
SC	413.2	382.15	351.1	338.3	325.5	285.6	245.7	216.95	188.2	151.95	115.7	84.85	54	46.7
SD	307	279.55	252.1	197.15	142.2	120.65	99.1	83.3	67.5	41.9	16.3	11.6	6.9	3.35
TN	555.2	511.05	466.9	451.25	435.6	410.3	385	321.45	257.9	200.4	142.9	105.65	68.4	56.75
TX	452.3	428.8	405.3	364.45	323.6	291.4	259.2	223.6	188	150.1	112.2	85.15	58.1	52.05
UT	846.9	675.65	504.4	502.5	500.6	466.9	433.2	399.95	366.7	240.15	113.6	84.1	54.6	44.1
VA	418	380.9	343.8	312.35	280.9	275.15	269.4	257.2	245	224.75	204.5	164.7	124.9	100.95
VT	1.8	1.3	0.8	0.8	0.8	0.8	0.8	0.8	0.8	0.8	0.8	0.5	0.2	0.2
WA	71.2	68.5	65.8	48.5	31.2	27.6	24	23.55	23.1	21.65	20.2	13.95	7.7	4.4
WI	608	594	580	522.2	464.4	382.75	301.1	269.4	237.7	180.35	123	88.8	54.6	45.6
WV	755.5	670.45	585.4	527.5	469.6	452.9	436.2	400.25	364.3	292.2	220.1	156.5	92.9	76.35
WY	840.5	642.6	444.7	436.75	428.8	400.15	371.5	349.75	328	182.05	36.1	21.7	7.3	-18.75
National	454.511	425.786	397.06	369.754	342.448	313.491	284.534	254.664	224.795	185.05	145.304	112.584	79.8644	64.0732

## Sheet: Fig. 3a
	EV Car Sales	EV Truck Sales	EV Car Stock	EV Truck Stock
2022	0.0898891	0.0170459	0.0124724	0.00298984
2023	0.134184	0.0270932	0.0193523	0.00471468
2024	0.194222	0.0426744	0.0291003	0.00742457
2025	0.271075	0.0663234	0.0424937	0.0116201
2026	0.363335	0.101145	0.0606511	0.0179805
2027	0.466477	0.15038	0.0842559	0.0272615
2028	0.573084	0.216535	0.11368	0.0402804
2029	0.674414	0.300173	0.148994	0.0579324
2030	0.762933	0.398754	0.189817	0.0807826
2031	0.834381	0.50614	0.235217	0.108898
2032	0.888207	0.613523	0.283526	0.14194
2033	0.926535	0.711843	0.333005	0.178983
2034	0.952665	0.794549	0.382083	0.218629
2035	0.969921	0.859035	0.429597	0.259333

## Sheet: Fig. 3b
	Overall EV Stock %	Overall EV Mileage %
2022	0.00674157	0.00799221
2023	0.0103614	0.0122936
2024	0.0155709	0.0184986
2025	0.0229119	0.0272686
2026	0.0331563	0.0395442
2027	0.0469642	0.0561399
2028	0.0649417	0.0778016
2029	0.0876763	0.105248
2030	0.115448	0.138794
2031	0.148073	0.178152
2032	0.184867	0.222415
2033	0.224766	0.270178
2034	0.266391	0.319653
2035	0.308326	0.369008

## Sheet: Fig. 4
	EV Truck GHG Emissions	ICEV Truck GHG Emissions	EV Car GHG Emissions	ICEV Car GHG Emissions		Overall Car Stock %	Overall EV Stock %
2022	3.83381	995.237	7.79638	412.439		0.395644	0.00674157
2023	6.04835	991.428	11.0273	388.674		0.385765	0.0103614
2024	9.39943	985.196	15.1554	364.543		0.375829	0.0155709
2025	14.4789	977.009	20.1704	339.746		0.365744	0.0229119
2026	21.9367	965.737	26.4396	314.778		0.35565	0.0331563
2027	32.4381	948.825	33.7095	288.983		0.345696	0.0469642
2028	46.3558	925.393	41.4865	262.704		0.335987	0.0649417
2029	63.4051	895.662	48.7348	236.703		0.326634	0.0876763
2030	83.3638	858.494	55.631	211.587		0.317932	0.115448
2031	106.312	814.583	62.723	187.962		0.310127	0.148073
2032	130.819	765.786	68.8896	166.213		0.303192	0.184867
2033	154.534	714.046	73.863	146.713		0.297247	0.224766
2034	176.215	661.297	77.7854	129.418		0.292207	0.266391
2035	196.35	609.534	81.2151	114.099		0.287751	0.308326
	Values in Megatonnes CO2e

## Sheet: Fig. 5
Fig. 4a			Fig. 4b			Fig. 4c			Fig. 4d
2022 Emissions	1418.44		2022 Emissions	1418.44		2022 Emissions	1419.31		2022 Emissions	1419.31		Megatonnes CO2e
Fleet Turnover	-183.207		Fleet Turnover	-270.933		Fleet Turnover	-183.21		Fleet Turnover	-270.935
Increasing Truck Percentage	10.4987		Increasing Truck Percentage	14.2131		Increasing Truck Percentage	13.7303		Increasing Truck Percentage	18.8342
Electrification & Grid Improvement	-62.0397		Electrification & Grid Improvement	-193.005		Electrification & Grid Improvement	-82.6703		Electrification & Grid Improvement	-316.803
Electric Vehicle Production	24.5185		Electric Vehicle Production	31.6163		Electric Vehicle Production	24.5185		Electric Vehicle Production	31.6163
2030 Emissions	1208.35		2035 Emissions	1000.68		2030 Emissions	1191.67		2035 Emissions	882.018

## Sheet: Fig. 6
	Business-as-Usual Grid	95% Decarbonized by 2035 Grid
2022	0.000875924	0.000875822
2023	0.00116238	0.00115395
2024	0.00147412	0.00144976
2025	0.00213811	0.0019606
2026	0.00302228	0.00257038
2027	0.0043328	0.00317815
2028	0.00601588	0.00376475
2029	0.00772055	0.00396988
2030	0.00946609	0.00398037
2031	0.0116004	0.00317978
2032	0.0135561	0.00193741
2033	0.0153025	0.00134368
2034	0.0168658	0.000412493
2035	0.0183137	0.000237749

[truncated: 10 more sheets: Fig. 7, Fig. 8, Fig. S1, Fig. S2, Fig. S3, Fig. S4, Fig. S5, Fig. S6, Fig. S7, Fig. S8]
